# Supplementary material for: Salivary Immune and Metabolic Marker Analysis (SIMMA): A Diagnostic Test to Predict Caries Risk
Source: Diagnostics (Basel). 2017 Jun 27;7(3):38. doi: 10.3390/diagnostics7030038 (PMC5617938; doi:10.3390/diagnostics7030038)
Supplement: Supplementary file 1 [file diagnostics-07-00038-s001.zip]

Archive with 3 entries (2 files):
- diagnostics-195057 supplementary/
- diagnostics-195057 supplementary/Figure S1.pdf
- diagnostics-195057 supplementary/Supplementary Table S1.pdf
